# Supplementary material for: Histone demethylases UTX and JMJD3 are required for NKT cell development in mice
Source: Cell Biosci. 2017 May 17;7:25. doi: 10.1186/s13578-017-0152-8 (PMC5436453; doi:10.1186/s13578-017-0152-8)
Supplement: Supplementary file 4 — Additional file 4: Table S2. List of differentially expressed genes between WT and DKO P1 NK T cells. [file 13578_2017_152_MOESM4_ESM.xlsx]

## Sheet: Genes higher in WT
gname			size	female_ WT_P1	female_DKO_P1	Set1_female_WT_P1	Set1_female_DKO_P1	Male_WT_P1	Male_DKO_P1					121
ENSMUSG00000001020	S100a4	Calcium regulation	501	1168.57	38.0666	389.819	8.17862	746.585	6.18939	0.0325754	0.0209806	0.00829027
ENSMUSG00000068220	Lgals1	Galectin 1	510	944.522	98.8886	484.84	59.6019	757.934	163.557	0.104697	0.122931	0.215793
ENSMUSG00000001025	S100a6	Calcium regulation	719	469.765	47.7448	246.144	27.686	403.42	56.2817	0.101635	0.112479	0.139511
ENSMUSG00000076757	Tcrg-C		575	296.468	80.8307	309.184	41.4929	283.818	43.4124	0.272646	0.134201	0.152959
ENSMUSG00000032231	Anxa2	Annexin A2	1360	270.192	29.9159	276.141	71.3898	172.258	39.1031	0.110721	0.258527	0.227003
ENSMUSG00000032011	Thy1		1738	269.928	0.731545	148.565	38.4738	202.076	41.6604	0.00271015	0.258969	0.206162
ENSMUSG00000076752	Gm16603	TCRg-C2	503	265.851	47.4643	313.761	55.8672	334.312	78.601	0.178537	0.178057	0.235113
ENSMUSG00000076749	Gm17004 (TCRgamma)		518	218.683	62.1804	266.68	52.5103	170.939	37.7135	0.28434	0.196904	0.220625
ENSMUSG00000024349	Tmem173	Sting Gene, involved in IfnB expression	1843	135.97	20.0061	186.404	57.6316	149.951	46.1852	0.147136	0.309176	0.308002
ENSMUSG00000076756	Trgj4	Tcrgamma joining 4	61	133.614	37.0543	178.797	23.3434	182.261	35.5839	0.277323	0.130558	0.195236
ENSMUSG00000076754	Trgv2	Tcrgamma v2	350	108.936	6.86166	106.903	22.0857	171.307	27.022	0.062988	0.206596	0.15774
ENSMUSG00000025403	Shmt2	Serine Hydroxymethyltransferase	2053	84.4472	30.0705	106.1	29.7538	80.5549	28.3203	0.356086	0.280432	0.351565
ENSMUSG00000025163	Cd7	Galectin1 receptor	989	82.6905	10.8559	42.4872	12.341	53.9998	11.6009	0.131284	0.290464	0.214832
ENSMUSG00000076753	Trgj2	TCRgamma joining 2	60	73.6765	4.70898	58.1892	11.6241	72.796	15.5044	0.0639143	0.199764	0.212984
ENSMUSG00000001348	Acp5	AcidPhosphatase5 TRAP stain	1484	63.9518	15.5168	113.24	14.9609	74.116	25.388	0.242633	0.132117	0.342544
ENSMUSG00000024007	Ppil1	peptidyl prolyl isomerase-like 1	1187	58.7721	19.0422	19.0796	4.99434	53.8569	1.95928	0.324001	0.261763	0.0363794
ENSMUSG00000006715	Gmnn	Geminin 1 *	1203	55.2344	9.39448	55.4244	17.7791	43.5687	16.8835	0.170084	0.320781	0.387514
ENSMUSG00000032218	Ccnb2	Cyclin B2	1531	53.5971	16.8859	87.4438	29.3449	60.6885	7.29144	0.315052	0.335586	0.120145
ENSMUSG00000079853	Klra1	Ly49 ctype lectin receptor	1668	48.4496	2.7949	4.7605	0	41.7779	0.185904	0.0576868	0	0.00444982
ENSMUSG00000037710	Cisd1	Iron sulfur domain 1	740	47.4168	1.71814	53.6521	18.4179	75.3894	12.1521	0.0362348	0.343284	0.161191
ENSMUSG00000076745	Tcrg-V4	TCRGamma varialble 4	414	45.7141	1.36492	69.033	8.84441	58.9849	14.6056	0.0298577	0.128119	0.247616
ENSMUSG00000017716	Birc5	Survivin (Apoptosis)	965	44.9503	8.19802	71.4312	24.3022	53.6969	3.85602	0.18238	0.340218	0.0718108
ENSMUSG00000024742	Fen1	flap structure-specific endonuclease 1 *DNA synthesis	2215	40.8505	14.9242	53.8709	12.2669	35.3149	5.73979	0.365337	0.227709	0.162532
ENSMUSG00000075266	Cenpw	centromere protein W	407	35.639	3.81809	24.3683	6.56889	25.3656	8.76172	0.107132	0.269567	0.345417
ENSMUSG00000080049	#N/A		1263	30.735	8.16522	14.7268	3.35929	33.7964	12.3986	0.265665	0.228107	0.366862
ENSMUSG00000019942	Cdk1	CDk1	1284	28.9413	0.660138	62.588	12.4026	42.6756	0.241502	0.0228095	0.198163	0.00565902
ENSMUSG00000050232	Cxcr3		1569	28.7909	0.45019	27.825	0.425994	36.0627	6.02785	0.0156365	0.0153098	0.167149
ENSMUSG00000064032	Gm10143	lincRNA	3194	27.9833	9.77475	36.8751	8.47968	23.931	3.88339	0.349307	0.229957	0.162274
ENSMUSG00000024084	Qpct	pituitary glutaminyl cyclase	1924	25.9916	6.16769	19.5916	5.83016	21.7727	4.91565	0.237296	0.297585	0.225771
ENSMUSG00000075032	Hist1h3i		489	25.9902	0	25.7159	2.5554	24.7661	7.9266	0	0.0993704	0.320058
ENSMUSG00000032014	Oaf		1748	25.5265	5.81888	8.57266	1.96173	14.3108	0	0.227954	0.228836	0
ENSMUSG00000002068	Ccne1		1941	23.9135	5.09473	13.9601	0	19.1272	1.1183	0.213048	0	0.0584665
ENSMUSG00000027715	Ccna2		2750	23.409	7.70561	37.0988	6.48835	19.6369	6.54005	0.329173	0.174894	0.333049
ENSMUSG00000025487	Psmd13		1557	21.6487	8.07513	26.3924	9.42543	11.6035	0.597473	0.373008	0.357127	0.0514908
ENSMUSG00000024791	Cdca5		1906	20.2214	4.4471	43.9949	6.35787	26.9782	1.46422	0.21992	0.144514	0.0542742
ENSMUSG00000008999	Bmp7		1964	19.2726	4.67542	12.837	0	13.3435	0.315773	0.242594	0	0.0236649
ENSMUSG00000019851	Perp	P53 apoptosis effector	1836	19.2618	0.307777	7.32035	0	18.7072	0.337787	0.0159786	0	0.0180565
ENSMUSG00000049233	Apoo-ps		597	18.7431	4.49601	13.3524	1.94708	34.9181	0.259706	0.239875	0.145822	0.00743758
ENSMUSG00000044052	Ccr10		1725	18.259	2.70255	52.2472	4.46432	25.2052	3.68511	0.148012	0.0854461	0.146204
ENSMUSG00000006398	Cdc20		1733	17.0587	3.58676	29.4528	3.11898	20.1628	4.92062	0.21026	0.105898	0.244044
ENSMUSG00000036223	Ska1		1087	16.5213	5.84832	12.4782	3.76954	9.8628	0.713175	0.353987	0.30209	0.0723096
ENSMUSG00000020439	Smtn		3804	16.2693	2.71101	18.2181	4.29333	14.8744	1.9564	0.166633	0.235663	0.131528
ENSMUSG00000033577	Myo6		7955	16.0285	1.70482	33.674	5.38098	6.78836	0.292353	0.106362	0.159796	0.0430668
ENSMUSG00000031371	Haus7	Mitotic spindle assembly	1365	15.383	5.89916	27.23	7.30231	17.4536	6.47438	0.383486	0.268172	0.370948
ENSMUSG00000025461	Cd163l1	scavenger receptor cysteine-rich	3482	14.9966	0	18.5009	0.867967	23.8903	2.53806	0	0.0469149	0.106238
ENSMUSG00000037313	Tacc3		3039	14.728	1.71996	53.8231	9.33292	15.6136	2.95906	0.116782	0.1734	0.189518
ENSMUSG00000028671	Gale		1599	13.9094	4.32908	17.5836	2.41714	11.1745	2.9089	0.311234	0.137466	0.260316
ENSMUSG00000029725	Ppp1r35		939	13.8291	0.300893	4.73819	0.742753	8.88014	1.81628	0.021758	0.156759	0.204533
ENSMUSG00000046949	Nqo2		1127	12.5028	0.37605	6.79897	0.232069	10.7459	2.88902	0.0300773	0.034133	0.268849
ENSMUSG00000065287	SNORA51		133	12.4641	2.12435	4.64616	0	4.47822	1.16575	0.170437	0	0.260315
ENSMUSG00000069265	Hist1h3a		534	12.4174	0.26455	13.0762	0.489779	7.06396	0.58069	0.0213048	0.0374558	0.0822046
ENSMUSG00000082292	Gm12250		1274	12.3613	0.443546	18.1647	2.62317	12.1552	1.82548	0.0358818	0.14441	0.150181
ENSMUSG00000019303	Psmc3ip	meiotic recombination	860	12.0474	0	15.3048	3.17635	18.2375	0	0	0.207539	0
ENSMUSG00000069272	Hist1h2ae		460	12.0125	0.307108	15.7843	1.64253	13.8111	3.37053	0.0255657	0.104061	0.244045
ENSMUSG00000075536	#N/A		2225	11.6723	3.74602	19.0658	5.99489	34.7101	8.15289	0.320932	0.314432	0.234885
ENSMUSG00000023267	Gabrr2	Gaba receptor 2	1933	11.6489	4.45806	16.3835	5.23174	17.9739	3.5292	0.382702	0.31933	0.196351
ENSMUSG00000022422	Dscc1		1499	11.3353	3.58121	10.4707	3.12121	7.81423	0.206864	0.315934	0.29809	0.0264727
ENSMUSG00000073653	#N/A		318	11.2947	0	14.8655	0.365537	3.74593	0.487561	0	0.0245896	0.130158
ENSMUSG00000061615	Hist1h2ab		506	11.1934	0.837566	7.93795	2.87156	7.84721	1.83847	0.0748268	0.361751	0.234283
ENSMUSG00000017764	Zswim1		2701	10.2802	0.732237	22.1003	7.52058	5.95383	0.114805	0.0712279	0.340293	0.0192825
ENSMUSG00000021891	Mettl6	methytransferase 6	2436	10.0375	0.811894	9.46187	1.20488	15.811	1.78212	0.0808861	0.127341	0.112714
ENSMUSG00000048574	Gm5593		1191	9.8591	0.118614	18.9117	5.19716	9.83504	3.77522	0.0120309	0.274812	0.383854
ENSMUSG00000029816	Gpnmb		2300	9.67004	0.0614215	41.684	2.85548	12.6026	0.0674106	0.00635173	0.068503	0.00534894
ENSMUSG00000025511	Tspan4		1499	9.30786	3.11	13.6449	1.53152	10.5956	1.24118	0.334126	0.112241	0.117141
ENSMUSG00000030867	Plk1		2153	9.30367	0	31.7867	11.4054	13.8319	5.18495	0	0.35881	0.374855
ENSMUSG00000041431	Ccnb1		2318	9.11818	0.304723	21.3133	5.74183	9.16445	2.34105	0.0334193	0.269401	0.255449
ENSMUSG00000022428	Cby1		1096	9.07512	0	23.1727	8.53776	15.9407	1.5561	0	0.36844	0.097618
ENSMUSG00000028848	Gpn2		1345	9.03838	0.630198	13.0709	4.42925	12.2516	3.57351	0.0697247	0.338863	0.291677
ENSMUSG00000011256	Adam19		6730	8.99061	0.902613	17.0277	4.9398	11.151	2.53416	0.100395	0.290104	0.227259
ENSMUSG00000063021	Hist1h2ak		393	8.78775	0	8.88385	1.18311	8.588	2.36709	0	0.133175	0.275628
ENSMUSG00000021587	Pcsk1		2516	8.73005	0	13.6433	0.0115502	6.39161	0	0	0.000846584	0
ENSMUSG00000030208	Emp1		2935	8.4251	0.144398	7.31631	0.0495063	13.9346	2.00739	0.017139	0.00676657	0.144058
ENSMUSG00000063656	Gm10135		249	8.32189	0	18.2404	3.61794	14.3519	4.98134	0	0.198348	0.347086
ENSMUSG00000074788	5830416P10Rik		1633	8.12111	2.07622	14.3605	1.95751	13.6166	2.94328	0.255657	0.136312	0.216154
ENSMUSG00000064387	Snora73a		205	8.08644	1.37824	19.8946	0.283514	18.4008	3.02525	0.170438	0.0142508	0.164409
ENSMUSG00000069312	Hist1h3h		488	7.92626	0	7.78755	1.07189	7.72983	0.953141	0	0.137641	0.123307
ENSMUSG00000003810	Mast2		5766	7.90623	2.49904	11.2581	4.39481	8.29809	2.98472	0.316085	0.390369	0.359688
ENSMUSG00000029073	Gltpd1		2662	7.6804	0	16.319	4.93434	7.23435	0.291218	0	0.302368	0.0402549
ENSMUSG00000038963	Slco4a1		3141	7.25682	0.134928	6.51187	0.999204	5.49904	0	0.0185933	0.153443	0
ENSMUSG00000069310	Hist1h3c		411	7.05842	0	8.56995	1.1313	11.5933	3.39513	0	0.132008	0.292853
ENSMUSG00000062110	Scfd2		3252	6.92416	2.30236	9.67192	2.73445	3.72405	0.715149	0.332511	0.28272	0.192035
ENSMUSG00000075419	Dolk		2104	6.89404	0	8.75217	1.65743	8.30372	3.0213	0	0.189374	0.363849
ENSMUSG00000082298	#N/A		482	6.87851	0	5.96144	0	4.53087	0	0	0	0
ENSMUSG00000068101	Cenpm		1201	6.7864	0.941012	5.8398	0.822687	5.28984	1.03277	0.138661	0.140876	0.195237
ENSMUSG00000070643	Sox13		3344	6.77498	0.0844913	17.7029	1.01676	17.7517	3.5701	0.0124711	0.0574347	0.201113
ENSMUSG00000040749	Siah1b		1749	6.71366	0.242315	3.56843	0.332306	7.83241	2.65942	0.0360928	0.0931239	0.33954
ENSMUSG00000032369	Plscr1		1704	6.64775	0.248714	8.05061	0.886813	7.68971	2.72965	0.0374133	0.110155	0.354974
ENSMUSG00000070691	Runx3		4183	6.60499	1.89125	14.2408	0.72251	11.0112	3.11349	0.286337	0.0507352	0.282757
ENSMUSG00000032477	Cdc25a		3625	6.51656	1.67575	8.55739	2.14845	10.3512	2.13854	0.257153	0.251064	0.206598
ENSMUSG00000053528	A530021J07Rik		1406	6.48468	0	9.84483	0.289362	11.8612	0.33082	0	0.0293923	0.0278909
ENSMUSG00000049728	Zfp668		3900	6.26959	2.31827	11.6616	1.05809	6.00694	0.437304	0.369764	0.0907328	0.0727998
ENSMUSG00000024066	Xdh		4686	6.13185	0.0301471	7.80665	0.148836	4.99937	0.19852	0.00491648	0.0190653	0.039709
ENSMUSG00000069267	Hist1h3b		620	5.79311	0.227854	7.72423	0.749941	5.12347	1.00029	0.0393319	0.0970894	0.195237
ENSMUSG00000036587	Fut7		2172	5.66057	0.0650412	9.8011	0.50842	10.7859	0	0.0114902	0.0518738	0
ENSMUSG00000023367	Tmem176a		1038	5.58962	0.816587	15.9545	1.93175	11.476	0.89621	0.14609	0.121079	0.0780943
ENSMUSG00000028860	Sytl1		1901	5.45016	0	13.9126	2.6599	7.20614	0.407797	0	0.191186	0.0565902
ENSMUSG00000024300	Myo1f		3838	5.29106	0.0736162	5.96525	0.363442	6.82818	0.161589	0.0139133	0.0609265	0.023665
ENSMUSG00000069309	Hist1h2an		393	5.27265	1.07839	6.21083	1.92256	4.54659	1.18354	0.204525	0.30955	0.260314
ENSMUSG00000080076	Hist1h2aj		352	5.10189	0.401334	7.10981	2.72439	7.89626	1.76187	0.0786638	0.383187	0.223127
ENSMUSG00000084301	Gm7856		1493	5.08901	0.662349	7.07753	0.720179	6.64884	1.35002	0.130153	0.101756	0.203046
ENSMUSG00000024989	Cep55		2366	5.02127	0	14.8478	4.1883	6.88074	0.19659	0	0.282082	0.0285711
ENSMUSG00000035042	Ccl5		527	4.9805	0	15.1846	0.275713	4.89743	0	0	0.0181574	0
ENSMUSG00000074607	Tox2		2437	4.93167	0.231874	4.09508	0.57238	4.56214	0.699831	0.0470173	0.139773	0.1534
ENSMUSG00000026617	Bpnt1		2200	4.83502	1.47691	3.23013	0.290602	5.77555	1.19807	0.305461	0.089966	0.207438
ENSMUSG00000006019	Dhx34		4432	4.42608	1.56187	7.13864	2.09165	8.82475	3.25341	0.352879	0.293004	0.368669
ENSMUSG00000027490	E2f1		2888	4.30502	0	3.26301	0.50312	10.6554	1.39583	0	0.154189	0.130997
ENSMUSG00000020131	Pcsk4		2490	4.16095	0	8.82238	0.0233415	3.34877	0.747202	0	0.00264571	0.223127
ENSMUSG00000008090	Fgfrl1		2591	4.05207	0	3.29122	0.0112158	3.14161	0.658235	0	0.00340779	0.209522
ENSMUSG00000032254	Kif23		3831	4.03865	0.848133	7.30687	2.18463	4.61226	0	0.210004	0.298983	0
ENSMUSG00000004748	Mtfp1		1387	3.98395	0	8.70995	0.251422	5.15302	0.111784	0	0.0288661	0.0216929
ENSMUSG00000034379	Wdr5b		1698	3.90511	0.0831976	3.49365	0	5.7292	0.18262	0.0213048	0	0.0318753
ENSMUSG00000026622	Nek2		3171	3.83369	1.51472	6.95693	1.29218	6.13572	0.0977889	0.395108	0.18574	0.0159376
ENSMUSG00000034394	Lif		4040	3.76133	0	5.41461	0.0215794	3.88223	0.0383773	0	0.0039854	0.00988538
ENSMUSG00000030325	Klrb1c		2558	3.51029	0.552265	10.7982	0.783875	5.58815	0.727338	0.157327	0.0725931	0.130157
ENSMUSG00000069270	Hist1h2ac		476	3.48261	0.890354	5.12785	1.09891	6.25634	1.30289	0.255657	0.214302	0.208251
ENSMUSG00000021840	Mapk1ip1l		845	3.43315	0	3.36393	0.790988	4.22914	0	0	0.235138	0
ENSMUSG00000015461	Atf6b		2499	3.37205	1.13061	4.00585	1.41871	6.35564	1.17881	0.335289	0.35416	0.185475
ENSMUSG00000026975	Wdr85		1642	3.36525	0	9.48359	2.46003	6.40824	1.60521	0	0.259399	0.250492
ENSMUSG00000026274	Pask		4744	3.2614	0	4.34407	0.0122513	3.13872	0.817055	0	0.00282024	0.260315
ENSMUSG00000000915	Hip1r		4365	3.1648	0	4.39565	0.126493	3.77511	0.213119	0	0.0287769	0.0564537
ENSMUSG00000026955	2010317E24Rik		3286	3.11096	0	7.01434	0.00884364	4.22928	0	0	0.00126079	0

## Sheet: Genes higher in DKO
gname			size	female_ WT_P1	female_DKO_P1	Set1_female_WT_P1	Set1_female_DKO_P1	Male_WT_P1	Male_DKO_P1
ENSMUSG00000023927	Satb1		3504	104.12	272.903	148.744	424.309	97.1708	307.213	2.62104	2.85261	3.16158
ENSMUSG00000038393	Txnip		2801	26.1392	175.364	40.9569	140.02	23.3195	89.2847	6.70885	3.41872	3.82876
ENSMUSG00000041707	1810011H11Rik		345	1.60166	91.3133	19.792	65.1117	5.17916	33.7053	57.0117	3.2898	6.50787
ENSMUSG00000039942	Ptger4		3327	19.4323	56.7286	12.825	34.694	10.7413	28.2407	2.91929	2.70519	2.62917
ENSMUSG00000040828	Tmem146		1738	7.63048	52.021	6.29316	36.4506	5.36888	20.964	6.81753	5.7921	3.90473
ENSMUSG00000042073	Abhd14b		1496	11.7274	33.712	3.59363	18.9591	8.36074	27.3608	2.87464	5.27575	3.27253
ENSMUSG00000037366	Pafah2		3247	5.14794	20.0135	1.75086	11.1426	0.489152	8.16525	3.88767	6.36407	16.6927
ENSMUSG00000044550	Tceal3		1148	2.52701	18.8277	1.02272	17.0868	2.42115	9.58898	7.45058	16.7072	3.96051
ENSMUSG00000023913	Pla2g7		1661	1.66338	18.6261	2.47399	13.1917	2.03196	12.2281	11.1977	5.33216	6.01788
ENSMUSG00000023882	Zfp54		2536	4.08547	18.2157	1.41327	3.80441	1.01772	15.59	4.45865	2.69192	15.3186
ENSMUSG00000039384	Dusp10		2641	4.55073	18.1869	10.3536	46.3687	4.58561	15.616	3.99648	4.47851	3.40544
ENSMUSG00000028037	Ifi44		2857	3.19127	18.0975	0.151403	10.019	2.2237	8.62865	5.67094	66.1744	3.88031
ENSMUSG00000043931	Gimap7		1267	2.7258	16.9479	2.65806	9.86258	5.95447	21.415	6.21759	3.71044	3.59646
ENSMUSG00000026048	Ercc5		4057	6.29937	16.1918	3.99063	19.4618	0.440426	4.70063	2.57038	4.87687	10.6729
ENSMUSG00000013646	Sh3bp5l		3134	4.98092	16.1824	2.64211	7.90022	6.01812	17.6614	3.24888	2.99012	2.9347
ENSMUSG00000036890	Gtdc1		2715	4.93551	14.257	1.98014	7.41757	2.12063	7.59517	2.88866	3.74598	3.58156
ENSMUSG00000059772	Slx1b		1893	1.09464	13.8807	1.07723	6.87743	1.36342	4.66853	12.6806	6.38437	3.42413
ENSMUSG00000048218	Amigo2		2801	0.394555	13.7184	0.187522	12.9064	0.283519	14.3365	34.7693	68.8261	50.5663
ENSMUSG00000054770	Kctd18		4271	3.33149	13.0321	1.02001	3.13668	3.11445	9.51103	3.91179	3.07515	3.05384
ENSMUSG00000074398	Gm15441		1576	0.262963	12.9975	7.54779	31.1254	0.881815	11.6086	49.4271	4.12378	13.1644
ENSMUSG00000035901	Dennd5a		4956	1.33795	12.143	0.854092	10.7832	1.76261	5.97528	9.07582	12.6253	3.39002
ENSMUSG00000076831	Trav8-1		328	3.36935	12.0596	1.03618	11.9608	1.21058	6.61775	3.57921	11.5432	5.46659
ENSMUSG00000048175	Asb8		961	3.30624	11.3192	0.353659	8.31587	4.9582	14.6816	3.42359	23.5138	2.96107
ENSMUSG00000079037	Prnp		2124	2.01622	10.9078	0.829155	6.03368	0.093472	3.64982	5.41002	7.2769	39.0472
ENSMUSG00000043572	Pars2		3092	1.42969	10.6912	2.30828	10.7425	1.73365	7.42127	7.47798	4.6539	4.28072
ENSMUSG00000068854	Hist2h2be		1988	1.73722	9.45113	0.264209	6.53416	0.299599	5.06936	5.44038	24.731	16.9205
ENSMUSG00000075472	#N/A		189	2.19275	8.22203	2.12519	6.45782	2.10089	13.9458	3.74964	3.0387	6.63804
ENSMUSG00000062380	Tubb3		1731	0.71825	8.16115	0.963856	5.62401	1.60571	4.56803	11.3625	5.83491	2.84487
ENSMUSG00000032549	Rab6b		4855	2.84538	8.06007	1.97919	11.6001	3.10785	8.84599	2.83269	5.86103	2.84634
ENSMUSG00000024242	Map4k3		4231	0.424454	7.17867	0.379731	4.80788	0.0469238	5.27686	16.9127	12.6613	112.456
ENSMUSG00000026358	Rgs1		1277	2.27174	7.08007	2.17754	9.73983	0.466408	12.7484	3.11658	4.47286	27.3332
ENSMUSG00000032547	Ryk		3267	0.634267	6.96186	0.747125	3.16665	0.0607697	3.7017	10.9762	4.23845	60.9136
ENSMUSG00000022178	Jub		3250	0.850113	6.34626	0.617939	3.97007	1.28284	5.6293	7.4652	6.4247	4.38815
ENSMUSG00000079355	Ccrl1		2265	1.76872	6.23706	1.25497	3.4513	1.13949	5.47618	3.52631	2.75011	4.80582
ENSMUSG00000037234	Hook3		5294	2.24411	5.95072	1.21393	3.17829	0.487523	4.45159	2.65171	2.61818	9.13104
ENSMUSG00000030748	Il4ra		5119	0.647674	5.93337	3.3438	9.60536	1.6677	7.17826	9.16104	2.87259	4.30429
ENSMUSG00000036966	Spryd3		2665	1.1404	5.778	0.614461	6.88067	1.63893	4.82877	5.06664	11.1979	2.94629
ENSMUSG00000024970	AI846148		3151	2.01669	5.69382	2.04934	6.21599	1.51216	3.93638	2.82335	3.03317	2.60315
ENSMUSG00000000085	Scmh1		3251	1.10481	4.60614	0.266107	4.28171	3.60306	13.3059	4.16917	16.0902	3.69294
ENSMUSG00000036594	H2-Aa		1094	1.13646	4.26133	2.3441	12.166	0.544427	13.6054	3.74965	5.19005	24.9903
ENSMUSG00000019996	Mtap7		2319	1.07226	4.08152	3.05106	10.0752	0.42806	4.27893	3.80646	3.3022	9.9961
